# Supplementary material for: Differences in the health transition patterns of migrants and non-migrants aged 50 and older in southern and western Europe (2004–2015)
Source: BMC Med. 2018 Apr 23;16:57. doi: 10.1186/s12916-018-1044-4 (PMC5911969; doi:10.1186/s12916-018-1044-4)
Supplement: Supplementary file 1 — Complete results, including all steps and the effects of all covariates, as well as the models showing the risk of experiencing transitions leading to attrition (death or loss to follow-up). (XLSX 87 kb) [file 12916_2018_1044_MOESM1_ESM.xlsx]

## Sheet: Results_SRH
	Effects (logit) of experiencing a transition as compared to remaining in good self-rated health, by sex (2004-2015)														Effects (logit) of experiencing a transition as compared to remaining in fair self-rated health, by sex (2004-2015)														Effects on the logit scale of experiencing a health transition as compared to remaining in poor health
		Males (N = 39807)						Females (N = 43839)								Males (N = 12763)						Females (N = 16,944)								Males (N = 4430)						Females (N = 5850)
		Model 1		Model 2		Model 3		Model 1		Model 2		Model 3				Model 1		Model 2		Model 3		Model 1		Model 2		Model 3				Model 1		Model 2		Model 3		Model 1		Model 2		Model 3
	Log pseudolikelihood	-35732		-35494.2		-35304		-39511.7		-39238.7		-38987.2			Log pseudolikelihood	-15833.9		-15748.5		-15647.9		-20952.4		-20883.5		-20737.4			Log pseudolikelihood	-5260.3		-5232		-5186.5		-7009.5		-6961.1		-6892.4
	Pseudo R2	0.0623		0.0685		0.0735		0.0696		0.076		0.082			Pseudo R2	0.0494		0.0545		0.0606		0.0486		0.0517		0.0583			Pseudo R2	0.0543		0.0594		0.0676		0.0589		0.0654		0.0746
		b	SE	b	SE	b	SE	b	SE	b	SE	b	SE			b	SE	b	SE	b	SE	b	SE	b	SE	b	SE			b	SE	b	SE	b	SE	b	SE	b	SE	b	SE
	Effects on the logit scale of transitioning from good to fair health														Effects on the logit scale of transitioning from fair to good health														Effects on the logit scale of transitioning from poor to good health
	Origin: non-migrants (ref)														Origin: non-migrants (ref)														Origin: non-migrants (ref)
	Western migrants	0.20**	0.08	0.21***	0.08	0.19**	0.08	0.15**	0.07	0.22***	0.07	0.21***	0.07		Western migrants	0.01	0.12	0.02	0.12	0.03	0.12	-0.19**	0.09	-0.22**	0.09	-0.20**	0.09		Western migrants	0.16	0.25	0.22	0.25	0.23	0.25	-0.29	0.23	-0.27	0.24	-0.31	0.24
	Non-western migrants	0.25**	0.11	0.22*	0.12	0.20*	0.12	0.17	0.12	0.22*	0.12	0.19	0.12		Non-western migrants	0.07	0.17	0.11	0.18	0.14	0.18	0.1	0.16	0.12	0.16	0.19	0.16		Non-western migrants	0.65*	0.39	0.80**	0.4	0.91**	0.4	-0.26	0.39	-0.11	0.39	-0.07	0.4
	Age: 50-54 (ref)														Age: 50-54 (ref)														Age: 50-54 (ref)
	55-59	0.19***	0.06	0.13**	0.06	0.11*	0.06	0.18***	0.05	0.07	0.05	0.07	0.05		55-59	0.09	0.09	0.18**	0.09	0.19**	0.09	-0.15**	0.07	-0.07	0.07	-0.06	0.07		55-59	0.03	0.23	0.02	0.23	0.05	0.23	-0.15	0.2	0.04	0.2	0.05	0.2
	60-64	0.39***	0.06	0.21***	0.07	0.19***	0.07	0.35***	0.05	0.09	0.06	0.08	0.06		60-64	-0.02	0.08	0.22**	0.09	0.24**	0.1	-0.23***	0.07	-0.06	0.08	-0.06	0.08		60-64	0.37	0.24	0.34	0.26	0.38	0.26	-0.75***	0.22	-0.44*	0.23	-0.50**	0.23
	65-69	0.58***	0.06	0.32***	0.08	0.31***	0.08	0.69***	0.05	0.32***	0.07	0.31***	0.07		65-69	-0.07	0.09	0.28**	0.12	0.29**	0.12	-0.33***	0.08	-0.12	0.09	-0.13	0.09		65-69	-0.03	0.23	-0.05	0.29	-0.06	0.29	-0.57***	0.2	-0.18	0.23	-0.29	0.24
	70-74	0.95***	0.06	0.65***	0.08	0.65***	0.08	0.96***	0.06	0.54***	0.07	0.54***	0.07		70-74	-0.35***	0.09	0.03	0.12	0.04	0.12	-0.44***	0.08	-0.21**	0.09	-0.21**	0.09		70-74	-0.65**	0.26	-0.69**	0.33	-0.66**	0.33	-0.99***	0.21	-0.58**	0.24	-0.69***	0.25
	75-79	1.06***	0.07	0.75***	0.09	0.72***	0.09	1.23***	0.06	0.77***	0.08	0.75***	0.08		75-79	-0.55***	0.1	-0.16	0.13	-0.14	0.13	-0.43***	0.08	-0.17*	0.1	-0.14	0.1		75-79	-0.54**	0.26	-0.61*	0.32	-0.53	0.33	-0.94***	0.22	-0.51**	0.25	-0.60**	0.26
	80-84	1.21***	0.09	0.88***	0.11	0.85***	0.11	1.41***	0.08	0.93***	0.1	0.89***	0.1		80-84	-0.40***	0.13	-0.01	0.15	0.02	0.15	-0.72***	0.11	-0.44***	0.12	-0.41***	0.12		80-84	-0.41	0.28	-0.53	0.34	-0.35	0.36	-0.58**	0.24	-0.15	0.27	-0.17	0.28
	85+	1.35***	0.14	1.02***	0.15	0.95***	0.15	1.57***	0.11	1.06***	0.12	0.99***	0.12		85+	-0.62***	0.2	-0.19	0.22	-0.12	0.22	-0.32**	0.14	-0.03	0.15	0.03	0.16		85+	-0.36	0.4	-0.58	0.45	-0.43	0.47	-0.59*	0.3	-0.16	0.34	-0.13	0.35
	Country: Austria (ref)														Country: Austria (ref)														Country: Austria (ref)
	Germany	0.27***	0.08	0.35***	0.08	0.38***	0.08	0.12	0.07	0.23***	0.07	0.26***	0.07		Germany	-0.34***	0.11	-0.44***	0.11	-0.47***	0.11	-0.29***	0.1	-0.38***	0.1	-0.40***	0.1		Germany	-0.22	0.28	-0.21	0.29	-0.32	0.29	-0.09	0.28	-0.24	0.28	-0.26	0.29
	Sweden	-0.08	0.08	-0.12	0.08	-0.07	0.08	-0.16**	0.07	-0.08	0.07	-0.05	0.07		Sweden	0.30**	0.12	0.27**	0.12	0.24*	0.12	0.03	0.1	-0.04	0.1	-0.07	0.1		Sweden	0.31	0.3	0.26	0.31	0.11	0.31	-0.06	0.3	-0.16	0.3	-0.19	0.31
	Netherlands	0.12	0.09	0.13	0.09	0.16*	0.09	-0.09	0.08	-0.07	0.08	-0.05	0.08		Netherlands	-0.13	0.12	-0.19	0.13	-0.21*	0.13	-0.16	0.11	-0.17	0.11	-0.20*	0.11		Netherlands	-0.47	0.46	-0.46	0.46	-0.56	0.46	-0.61	0.45	-0.58	0.45	-0.57	0.46
	Spain	0.40***	0.07	0.17**	0.08	0.13	0.08	0.42***	0.07	0.19***	0.07	0.17**	0.07		Spain	0.25**	0.1	0.32***	0.11	0.36***	0.11	0.07	0.09	0.17*	0.09	0.18*	0.1		Spain	0.34	0.24	0.38	0.26	0.43	0.27	-0.08	0.24	0.05	0.25	-0.02	0.26
	Italy	0.53***	0.07	0.36***	0.08	0.34***	0.08	0.49***	0.07	0.28***	0.07	0.27***	0.07		Italy	0.04	0.1	0.09	0.11	0.1	0.11	-0.26***	0.09	-0.19**	0.09	-0.19**	0.09		Italy	-0.50*	0.29	-0.49	0.3	-0.45	0.31	-0.3	0.25	-0.21	0.26	-0.22	0.26
	France	0.14*	0.08	0.01	0.08	0.01	0.08	-0.01	0.07	-0.1	0.07	-0.09	0.07		France	-0.04	0.11	0	0.11	0	0.11	-0.19**	0.09	-0.17*	0.09	-0.19**	0.09		France	-0.31	0.26	-0.32	0.27	-0.31	0.27	0.04	0.25	0.02	0.25	-0.04	0.25
	Denmark	-0.45***	0.09	-0.41***	0.09	-0.37***	0.09	-0.62***	0.08	-0.51***	0.08	-0.48***	0.08		Denmark	0.13	0.13	0.07	0.13	0.06	0.13	-0.04	0.11	-0.09	0.11	-0.12	0.11		Denmark	-0.54	0.35	-0.55	0.35	-0.62*	0.36	-0.03	0.32	-0.07	0.32	-0.08	0.33
	Switzerland	-0.63***	0.09	-0.56***	0.09	-0.53***	0.09	-0.87***	0.08	-0.83***	0.08	-0.78***	0.08		Switzerland	0.18	0.14	0.1	0.14	0.09	0.14	0.20*	0.12	0.15	0.12	0.13	0.12		Switzerland	0.03	0.42	0.09	0.43	0.01	0.43	0.38	0.42	0.29	0.42	0.23	0.42
	Belgium	-0.18**	0.07	-0.23***	0.07	-0.27***	0.08	-0.25***	0.06	-0.25***	0.06	-0.28***	0.06		Belgium	-0.04	0.11	-0.02	0.11	0	0.11	0	0.09	0	0.09	0.01	0.09		Belgium	0.36	0.28	0.38	0.29	0.42	0.3	-0.27	0.29	-0.15	0.29	-0.09	0.29
	Pair of waves: 12 (ref)														Pair of waves: 12 (ref)														Pair of waves: 12 (ref)
	14	0.45***	0.12	0.47***	0.13	0.47***	0.12	0.34***	0.11	0.34***	0.11	0.33***	0.11		14	0.32	0.23	0.32	0.23	0.33	0.23	0.08	0.2	0.08	0.2	0.07	0.2		14	0.43	0.52	0.32	0.51	0.21	0.5	-0.13	0.55	-0.18	0.54	-0.23	0.54
	15	0.76***	0.19	0.82***	0.19	0.87***	0.19	0.27	0.2	0.25	0.2	0.27	0.21		15	0.39	0.38	0.42	0.39	0.42	0.39	1.02***	0.31	0.99***	0.31	0.95***	0.31		15	0.59	1.16	0.57	1.14	0.47	1.16	0.48	0.6	0.49	0.58	0.4	0.6
	16	0.55*	0.33	0.5	0.34	0.5	0.34	0.46	0.33	0.47	0.32	0.5	0.33		16	-0.88	0.67	-0.96	0.68	-0.99	0.68	-0.11	0.55	-0.18	0.55	-0.28	0.56		16	1.63*	0.97	1.82*	1.02	1.82**	0.86	1.06	0.85	1.1	0.86	0.79	0.83
	24	0.09	0.05	0.12**	0.05	0.13**	0.05	0.04	0.05	0.06	0.05	0.06	0.05		24	0.13	0.08	0.1	0.08	0.09	0.08	0.19***	0.07	0.17**	0.07	0.15**	0.07		24	0.58**	0.23	0.55**	0.23	0.45*	0.23	-0.21	0.19	-0.26	0.2	-0.32	0.2
	25	0.37***	0.12	0.39***	0.12	0.40***	0.12	0.43***	0.11	0.51***	0.11	0.51***	0.11		25	0.41**	0.19	0.40**	0.2	0.38*	0.2	0.17	0.16	0.15	0.16	0.12	0.16		25	1.19***	0.45	1.15**	0.45	0.91*	0.47	0.69	0.42	0.68	0.42	0.73*	0.44
	26	0.59**	0.25	0.61**	0.26	0.60**	0.26	0.58***	0.22	0.60***	0.22	0.64***	0.22		26	-0.04	0.4	-0.03	0.43	-0.06	0.42	0.34	0.3	0.31	0.3	0.28	0.3		26	0.81	0.86	1.01	0.94	0.63	0.92	2.05***	0.64	2.05***	0.64	1.88***	0.62
	45	-0.15***	0.05	-0.11**	0.05	-0.10**	0.05	-0.22***	0.05	-0.17***	0.05	-0.17***	0.05		45	0.12	0.08	0.09	0.08	0.08	0.08	0.1	0.06	0.06	0.06	0.04	0.06		45	0.05	0.22	0.01	0.22	-0.11	0.22	-0.25	0.18	-0.28	0.18	-0.34*	0.18
	46	0.18	0.14	0.23	0.14	0.22	0.14	0.1	0.12	0.15	0.12	0.16	0.12		46	0.14	0.2	0.1	0.2	0.09	0.2	0.31*	0.17	0.28*	0.17	0.27	0.17		46	1.12***	0.43	1.12***	0.43	1.09**	0.44	-0.55	0.46	-0.55	0.45	-0.6	0.45
	56	-0.16***	0.05	-0.09**	0.05	-0.09*	0.05	-0.28***	0.04	-0.19***	0.04	-0.19***	0.04		56	0.1	0.07	0.06	0.07	0.05	0.07	0.02	0.06	-0.03	0.06	-0.04	0.06		56	0.40**	0.2	0.37*	0.2	0.26	0.21	0.1	0.17	0.04	0.17	-0.02	0.17
	Length of residence: 10+ years (ref)														Length of residence: 10+ years (ref)														Length of residence: 10+ years (ref)
	0-9 years			0.12	0.24	0.19	0.24			-0.42	0.27	-0.42	0.27		0-9 years			0.09	0.44	0.1	0.45			0.35	0.37	0.35	0.37		0-9 years			-0.64	1.26	-0.5	1.15			1.49	1.03	1.52	1
	Marital status: married (ref)														Marital status: married (ref)														Marital status: married (ref)
	Separated			0.02	0.07	0.01	0.07			0.12**	0.06	0.11*	0.06		Separated			-0.06	0.1	-0.06	0.1			0	0.07	-0.01	0.07		Separated			-0.43*	0.25	-0.4	0.25			-0.2	0.19	-0.12	0.2
	Single			0.19***	0.07	0.17**	0.07			0.20***	0.07	0.18**	0.07		Single			-0.22**	0.1	-0.21**	0.1			-0.11	0.1	-0.11	0.1		Single			-0.47*	0.27	-0.50*	0.27			-0.18	0.29	-0.19	0.3
	Widowed			0	0.08	-0.01	0.08			0.01	0.05	-0.01	0.05		Widowed			-0.06	0.11	-0.05	0.11			-0.08	0.06	-0.08	0.06		Widowed			0.63***	0.23	0.70***	0.23			0	0.15	-0.01	0.15
	Highest education: secondary education (ref)														Highest education: secondary education (ref)														Highest education: secondary education (ref)
	Primary education or lower			0.29***	0.05	0.27***	0.05			0.43***	0.04	0.37***	0.04		Primary education or lower			-0.23***	0.06	-0.22***	0.06			-0.19***	0.05	-0.15***	0.05		Primary education or lower			-0.1	0.17	-0.12	0.17			-0.22	0.14	-0.18	0.14
	Higher education			-0.39***	0.04	-0.36***	0.04			-0.34***	0.04	-0.28***	0.04		Higher education			0.05	0.07	0.04	0.07			0.07	0.06	0.04	0.06		Higher education			0.03	0.19	0.01	0.19			-0.04	0.21	-0.1	0.21
	Other			-0.12	0.24	-0.11	0.24			-0.11	0.23	-0.08	0.22		Other			-0.1	0.34	-0.13	0.33			-0.16	0.32	-0.19	0.33		Other			-0.68	1.13	-0.87	1.14			-1.91*	1.03	-1.91*	1
	Current job status: retired (ref)														Current job status: retired (ref)														Current job status: retired (ref)
	Active			-0.31***	0.06	-0.29***	0.06			-0.39***	0.06	-0.36***	0.06		Active			0.49***	0.09	0.46***	0.09			0.32***	0.08	0.28***	0.08		Active			0.49**	0.25	0.31	0.26			1.17***	0.22	1.01***	0.23
	Unemployed or inactive			0.43***	0.08	0.38***	0.08			0.02	0.05	0.01	0.05		Unemployed or inactive			-0.02	0.1	0.01	0.1			-0.06	0.06	-0.05	0.06		Unemployed or inactive			-0.21	0.23	-0.12	0.24			-0.14	0.14	-0.12	0.15
	Other			-0.25	0.19	-0.23	0.18			-0.13	0.14	-0.09	0.14		Other			-0.02	0.24	0.01	0.23			-0.13	0.18	-0.13	0.18		Other			-16.34***	0.42	-17.09***	0.42			-0.15	0.47	-0.11	0.47
	BMI: normal weight (ref)														BMI: normal weight (ref)														BMI: normal weight (ref)
	Underweight					0.97***	0.34					0.25**	0.13		Underweight					-0.15	0.36					-0.38**	0.16		Underweight					-0.79	0.79					-0.49	0.39
	Overweight					0.14***	0.04					0.32***	0.04		Overweight					-0.02	0.06					-0.12**	0.05		Overweight					-0.14	0.16					-0.02	0.14
	Obese					0.46***	0.05					0.60***	0.05		Obese					-0.18**	0.07					-0.36***	0.06		Obese					-0.05	0.18					-0.57***	0.15
	Ever smoked: no (ref)														Ever smoked: no (ref)														Ever smoked: no (ref)
	Yes					0.10***	0.04					0.09***	0.04		Yes					-0.04	0.05					0.04	0.05		Yes					-0.2	0.14					-0.37***	0.14
	Vigorous activities: more than once a week (ref)														Vigorous activities: more than once a week (ref)														Vigorous activities: more than once a week (ref)
	Once a week					0.12**	0.05					-0.01	0.05		Once a week					0.1	0.08					0.1	0.07		Once a week					0.01	0.29					-0.1	0.25
	One to three times a month					0.12*	0.06					0.03	0.06		One to three times a month					-0.02	0.1					0.11	0.09		One to three times a month					-0.25	0.3					0.2	0.29
	Hardly ever, or never					0.32***	0.04					0.24***	0.04		Hardly ever, or never					-0.19***	0.06					-0.09	0.06		Hardly ever, or never					-0.48***	0.18					-0.15	0.16
	Moderate activities: more than once a week (ref)														Moderate activities: more than once a week (ref)														Moderate activities: more than once a week (ref)
	Once a week					0	0.05					0.15***	0.05		Once a week					-0.14*	0.07					-0.09	0.06		Once a week					-0.25	0.21					0.16	0.18
	One to three times a month					0.27***	0.08					0.23***	0.07		One to three times a month					0.01	0.1					-0.08	0.09		One to three times a month					-0.17	0.28					-0.48*	0.26
	Hardly ever, or never					0.11	0.08					0.29***	0.07		Hardly ever, or never					-0.13	0.09					-0.24***	0.07		Hardly ever, or never					-0.54***	0.17					-0.60***	0.15
	Effects on the logit scale of transitioning from good to poor health														Effects on the logit scale of transitioning from fair to poor health														Effects on the logit scale of transitioning from poor to fair health
	Origin: non-migrants (ref)														Origin: non-migrants (ref)														Origin: non-migrants (ref)
	Western migrants	0.35**	0.16	0.42**	0.16	0.37**	0.16	0.23	0.16	0.29*	0.16	0.29*	0.16		Western migrants	0.06	0.15	0.03	0.15	0.02	0.15	0.27**	0.11	0.25**	0.11	0.26**	0.12		Western migrants	-0.12	0.19	-0.08	0.19	-0.1	0.19	-0.34**	0.15	-0.33**	0.15	-0.35**	0.16
	Non-western migrants	0.49**	0.24	0.53**	0.25	0.45*	0.25	0.23	0.25	0.25	0.26	0.21	0.26		Non-western migrants	-0.1	0.25	-0.18	0.25	-0.24	0.25	0.52***	0.19	0.46**	0.2	0.41**	0.2		Non-western migrants	0.04	0.34	0.12	0.35	0.16	0.35	-0.16	0.27	-0.1	0.26	-0.09	0.27
	Age: 50-54 (ref)														Age: 50-54 (ref)														Age: 50-54 (ref)
	55-59	0.26*	0.14	0.19	0.14	0.17	0.14	0.01	0.14	-0.1	0.14	-0.09	0.14		55-59	0.03	0.13	0.01	0.13	0.01	0.13	-0.18	0.11	-0.21*	0.11	-0.19*	0.11		55-59	0.07	0.17	0.08	0.17	0.09	0.17	-0.06	0.14	0.04	0.15	0.05	0.14
	60-64	0.41***	0.14	0.16	0.16	0.14	0.16	0.36***	0.13	0.13	0.15	0.17	0.15		60-64	-0.08	0.12	-0.12	0.15	-0.13	0.15	0.06	0.11	0.02	0.12	0.07	0.12		60-64	0.1	0.18	0.15	0.2	0.17	0.2	-0.03	0.14	0.11	0.15	0.08	0.15
	65-69	0.83***	0.14	0.47**	0.18	0.48***	0.18	0.84***	0.13	0.52***	0.16	0.56***	0.16		65-69	0.07	0.12	0.07	0.17	0.11	0.17	0.04	0.11	0.01	0.12	0.06	0.12		65-69	-0.16	0.17	-0.1	0.22	-0.1	0.22	-0.46***	0.14	-0.29*	0.16	-0.35**	0.16
	70-74	1.06***	0.14	0.66***	0.19	0.65***	0.19	1.20***	0.13	0.83***	0.16	0.89***	0.16		70-74	0.07	0.12	0.06	0.17	0.09	0.17	0.38***	0.1	0.36***	0.12	0.41***	0.12		70-74	-0.27	0.17	-0.23	0.22	-0.22	0.22	-0.49***	0.14	-0.33**	0.16	-0.38**	0.16
	75-79	1.63***	0.15	1.22***	0.2	1.17***	0.2	1.73***	0.14	1.31***	0.17	1.34***	0.17		75-79	0.50***	0.12	0.50***	0.17	0.49***	0.17	0.57***	0.11	0.56***	0.13	0.56***	0.13		75-79	-0.28	0.17	-0.27	0.23	-0.22	0.23	-0.27*	0.14	-0.11	0.16	-0.12	0.16
	80-84	2.09***	0.17	1.65***	0.21	1.54***	0.22	2.31***	0.15	1.89***	0.18	1.86***	0.19		80-84	0.60***	0.15	0.61***	0.19	0.58***	0.19	0.66***	0.12	0.65***	0.14	0.61***	0.14		80-84	-0.39*	0.21	-0.38	0.25	-0.28	0.25	-0.30*	0.16	-0.15	0.18	-0.11	0.19
	85+	2.64***	0.2	2.20***	0.25	2.01***	0.25	2.57***	0.18	2.11***	0.21	2.01***	0.22		85+	0.97***	0.19	1.00***	0.23	0.86***	0.23	1.00***	0.15	1.01***	0.17	0.89***	0.18		85+	-0.17	0.29	-0.22	0.32	-0.09	0.33	-0.31	0.21	-0.18	0.23	-0.08	0.24
	Country: Austria (ref)														Country: Austria (ref)														Country: Austria (ref)
	Germany	-0.07	0.17	0.02	0.17	0.08	0.18	-0.11	0.18	0.03	0.18	0.08	0.18		Germany	-0.04	0.14	0	0.14	0.07	0.14	-0.02	0.13	0.03	0.13	0.1	0.13		Germany	0.1	0.19	0.14	0.19	0.09	0.2	-0.05	0.18	-0.09	0.18	-0.1	0.18
	Sweden	-0.39**	0.16	-0.44***	0.16	-0.35**	0.17	-0.26*	0.16	-0.22	0.17	-0.22	0.17		Sweden	-0.03	0.17	-0.05	0.17	0.02	0.17	0.19	0.14	0.22	0.14	0.26*	0.14		Sweden	0.12	0.23	0.03	0.23	-0.01	0.23	-0.16	0.2	-0.22	0.2	-0.27	0.21
	Netherlands	-0.74***	0.22	-0.73***	0.22	-0.73***	0.22	-0.86***	0.24	-0.88***	0.24	-0.89***	0.24		Netherlands	-0.62***	0.19	-0.63***	0.19	-0.60***	0.19	-0.27*	0.16	-0.29*	0.16	-0.26	0.16		Netherlands	-0.1	0.29	-0.14	0.29	-0.18	0.29	0.19	0.24	0.26	0.24	0.27	0.25
	Spain	0.52***	0.15	0.30**	0.15	0.21	0.16	1.02***	0.14	0.69***	0.15	0.69***	0.15		Spain	0.36***	0.13	0.31**	0.14	0.31**	0.14	0.63***	0.11	0.56***	0.12	0.62***	0.12		Spain	0.01	0.18	-0.08	0.19	-0.08	0.19	-0.33**	0.16	-0.23	0.17	-0.27	0.17
	Italy	0.11	0.16	-0.07	0.16	-0.17	0.16	0.88***	0.14	0.60***	0.15	0.53***	0.15		Italy	0	0.14	-0.02	0.14	-0.04	0.14	0.27**	0.12	0.24**	0.12	0.23*	0.12		Italy	0.07	0.18	-0.03	0.19	0	0.19	-0.24	0.16	-0.17	0.16	-0.15	0.17
	France	-0.02	0.15	-0.17	0.16	-0.2	0.16	0.27*	0.14	0.13	0.14	0.13	0.14		France	0.16	0.14	0.13	0.14	0.16	0.14	0.26**	0.11	0.26**	0.12	0.29**	0.12		France	-0.13	0.19	-0.21	0.19	-0.21	0.19	-0.21	0.16	-0.2	0.17	-0.22	0.17
	Denmark	-0.48***	0.17	-0.44**	0.18	-0.40**	0.18	-0.44**	0.17	-0.35**	0.17	-0.38**	0.18		Denmark	-0.09	0.17	-0.11	0.17	-0.11	0.18	0.09	0.15	0.12	0.15	0.11	0.15		Denmark	-0.31	0.24	-0.33	0.24	-0.35	0.24	-0.06	0.21	-0.08	0.22	-0.09	0.22
	Switzerland	-1.08***	0.21	-1.03***	0.21	-1.02***	0.21	-1.28***	0.22	-1.25***	0.22	-1.22***	0.22		Switzerland	-0.26	0.21	-0.26	0.21	-0.25	0.21	-0.17	0.18	-0.16	0.18	-0.11	0.18		Switzerland	-0.16	0.31	-0.12	0.31	-0.17	0.32	0.38	0.28	0.38	0.28	0.35	0.29
	Belgium	-0.86***	0.17	-0.93***	0.17	-1.02***	0.17	-0.65***	0.16	-0.69***	0.16	-0.73***	0.16		Belgium	-0.19	0.14	-0.24	0.15	-0.27*	0.15	-0.21*	0.13	-0.21*	0.13	-0.24*	0.13		Belgium	0.15	0.21	0.13	0.22	0.16	0.22	0.07	0.18	0.17	0.18	0.21	0.18
	Pair of waves: 12 (ref)														Pair of waves: 12 (ref)														Pair of waves: 12 (ref)
	14	0.43	0.27	0.45*	0.27	0.47*	0.27	0.36	0.26	0.36	0.26	0.34	0.26		14	0.69***	0.25	0.68***	0.25	0.68***	0.26	0.17	0.23	0.15	0.23	0.18	0.23		14	-0.06	0.43	-0.09	0.41	-0.14	0.42	0.17	0.34	0.15	0.34	0.13	0.34
	15	1.21***	0.35	1.25***	0.34	1.36***	0.35	0.69*	0.37	0.67*	0.38	0.71*	0.38		15	0.74*	0.43	0.69	0.43	0.66	0.43	1.17***	0.35	1.17***	0.35	1.20***	0.35		15	0.89	0.85	0.91	0.82	0.83	0.84	-0.9	0.64	-0.88	0.67	-0.94	0.69
	16	1.07**	0.53	1.04*	0.54	1.07*	0.56	1.03*	0.55	1.06*	0.57	1.03*	0.56		16	0.28	0.6	0.34	0.6	0.35	0.6	0.25	0.53	0.22	0.54	0.36	0.53		16	-0.16	1.29	0.07	1.35	0.06	1.28	-1.04	1.12	-1.06	1.12	-1.15	1.06
	24	0.31***	0.11	0.34***	0.11	0.37***	0.11	0.16	0.11	0.18	0.11	0.19*	0.11		24	0.12	0.11	0.13	0.11	0.16	0.11	-0.20**	0.09	-0.19**	0.09	-0.17*	0.09		24	0.46***	0.16	0.44***	0.16	0.39**	0.16	-0.1	0.12	-0.11	0.12	-0.15	0.12
	25	0.76***	0.22	0.80***	0.22	0.84***	0.22	0.91***	0.22	0.99***	0.22	1.01***	0.22		25	0.45*	0.25	0.44*	0.25	0.47*	0.25	0.04	0.2	0.05	0.2	0.1	0.2		25	-0.08	0.46	-0.09	0.48	-0.19	0.48	0.3	0.32	0.32	0.32	0.34	0.32
	26	1.53***	0.36	1.56***	0.36	1.62***	0.36	0.85**	0.4	0.88**	0.4	0.96**	0.41		26	-0.11	0.58	-0.14	0.58	-0.05	0.57	-0.1	0.4	-0.1	0.4	0.01	0.41		26	0.52	0.72	0.56	0.68	0.39	0.69	1.24**	0.61	1.23**	0.61	1.09*	0.61
	45	-0.30***	0.11	-0.25**	0.11	-0.23**	0.12	-0.18*	0.11	-0.12	0.11	-0.12	0.11		45	-0.11	0.1	-0.1	0.1	-0.08	0.1	-0.31***	0.08	-0.30***	0.08	-0.27***	0.08		45	0.21	0.14	0.19	0.14	0.13	0.14	-0.06	0.11	-0.07	0.11	-0.12	0.11
	46	0.58**	0.25	0.64***	0.25	0.66***	0.25	0.57**	0.23	0.62***	0.23	0.63***	0.23		46	0.2	0.25	0.22	0.25	0.23	0.25	0.14	0.2	0.16	0.2	0.2	0.2		46	0.24	0.38	0.28	0.38	0.29	0.39	-0.49*	0.28	-0.47*	0.28	-0.50*	0.28
	56	-0.44***	0.11	-0.36***	0.11	-0.34***	0.11	-0.42***	0.1	-0.31***	0.11	-0.31***	0.11		56	-0.28***	0.1	-0.27***	0.1	-0.25**	0.1	-0.41***	0.08	-0.40***	0.08	-0.38***	0.08		56	0.32**	0.13	0.30**	0.14	0.24*	0.14	-0.04	0.11	-0.06	0.11	-0.11	0.11
	Length of residence: 10+ years (ref)														Length of residence: 10+ years (ref)														Length of residence: 10+ years (ref)
	0-9 years			-0.89	0.73	-0.79	0.75			-0.04	0.54	-0.05	0.55		0-9 years			-0.16	0.6	-0.08	0.61			0.57	0.45	0.57	0.45		0-9 years			-0.61	0.91	-0.57	0.9			0.99	0.86	1	0.84
	Marital status: married (ref)														Marital status: married (ref)														Marital status: married (ref)
	Separated			0.30**	0.14	0.25*	0.14			0.47***	0.13	0.41***	0.13		Separated			0.40***	0.13	0.39***	0.12			0.31***	0.1	0.29***	0.1		Separated			-0.19	0.17	-0.15	0.17			-0.11	0.13	-0.07	0.13
	Single			0.12	0.16	0.07	0.16			0.22	0.16	0.15	0.16		Single			-0.1	0.13	-0.13	0.13			0.16	0.12	0.13	0.12		Single			-0.22	0.17	-0.21	0.18			0.24	0.16	0.25	0.17
	Widowed			0.08	0.15	0.03	0.15			0	0.1	-0.04	0.1		Widowed			-0.12	0.13	-0.17	0.13			-0.09	0.07	-0.1	0.07		Widowed			0.28	0.18	0.29	0.18			0.07	0.1	0.06	0.1
	Highest education: secondary education (ref)														Highest education: secondary education (ref)														Highest education: secondary education (ref)
	Primary education or lower			0.26***	0.09	0.24**	0.09			0.57***	0.09	0.54***	0.09		Primary education or lower			0.07	0.08	0.06	0.08			0.08	0.07	0.06	0.07		Primary education or lower			0.18	0.12	0.16	0.12			-0.03	0.1	-0.03	0.1
	Higher education			-0.55***	0.1	-0.50***	0.1			-0.39***	0.11	-0.36***	0.11		Higher education			-0.09	0.1	-0.08	0.1			-0.14	0.1	-0.12	0.1		Higher education			0.05	0.14	0.04	0.14			0.2	0.15	0.18	0.15
	Other			0.63*	0.36	0.65*	0.37			0.08	0.47	0.15	0.46		Other			0.54	0.37	0.61	0.38			-0.13	0.4	-0.1	0.4		Other			-0.36	0.77	-0.44	0.77			-1.25***	0.48	-1.25**	0.48
	Current job status: retired (ref)														Current job status: retired (ref)														Current job status: retired (ref)
	Active			-0.41***	0.14	-0.39***	0.14			-0.27*	0.14	-0.26*	0.14		Active			-0.19	0.14	-0.15	0.14			-0.17	0.12	-0.14	0.12		Active			0.50**	0.2	0.43**	0.2			0.65***	0.17	0.56***	0.18
	Unemployed or inactive			0.23	0.2	0.15	0.2			0.18*	0.1	0.17*	0.1		Unemployed or inactive			0.30**	0.14	0.29**	0.13			0.12*	0.07	0.1	0.07		Unemployed or inactive			-0.12	0.17	-0.08	0.17			-0.13	0.09	-0.1	0.09
	Other			-0.33	0.47	-0.34	0.48			-0.5	0.37	-0.52	0.37		Other			-0.01	0.34	-0.02	0.35			0.17	0.2	0.1	0.2		Other			0.38	0.49	0.35	0.49			-0.14	0.32	-0.09	0.32
	BMI: normal weight (ref)														BMI: normal weight (ref)														BMI: normal weight (ref)
	Underweight					1.07**	0.54					0.15	0.27		Underweight					-0.13	0.52					0.24	0.19		Underweight					-0.7	0.51					-0.2	0.24
	Overweight					0.1	0.09					0.13	0.08		Overweight					-0.01	0.08					-0.04	0.07		Overweight					0.13	0.11					0.1	0.09
	Obese					0.44***	0.11					0.50***	0.1		Obese					0.1	0.09					0.12*	0.07		Obese					0.21*	0.13					-0.1	0.1
	Ever smoked: no (ref)														Ever smoked: no (ref)														Ever smoked: no (ref)
	Yes					0.33***	0.08					0.36***	0.08		Yes					0.21***	0.07					0.17***	0.06		Yes					-0.11	0.1					-0.18**	0.09
	Vigorous activities: more than once a week (ref)														Vigorous activities: more than once a week (ref)														Vigorous activities: more than once a week (ref)
	Once a week					-0.11	0.13					-0.09	0.13		Once a week					-0.15	0.13					-0.11	0.12		Once a week					0.02	0.21					-0.02	0.18
	One to three times a month					0.14	0.14					0.13	0.14		One to three times a month					0.04	0.14					-0.07	0.13		One to three times a month					-0.13	0.23					0.19	0.21
	Hardly ever, or never					0.44***	0.09					0.24***	0.09		Hardly ever, or never					0.09	0.09					0.09	0.08		Hardly ever, or never					-0.07	0.14					-0.04	0.12
	Moderate activities: more than once a week (ref)														Moderate activities: more than once a week (ref)														Moderate activities: more than once a week (ref)
	Once a week					0.26**	0.11					0.11	0.11		Once a week					0.07	0.1					0.02	0.09		Once a week					-0.02	0.14					0.1	0.13
	One to three times a month					0.44***	0.16					0.34**	0.16		One to three times a month					0.19	0.13					0.35***	0.11		One to three times a month					-0.07	0.2					-0.17	0.15
	Hardly ever, or never					0.74***	0.14					0.65***	0.12		Hardly ever, or never					0.59***	0.1					0.48***	0.07		Hardly ever, or never					-0.38***	0.12					-0.45***	0.09
	Effects on the logit scale of transitioning from good health to death or loss to follow-up														Effects on the logit scale of transitioning from fair health to death or loss to follow-up														Effects on the logit scale of transitioning from poor health to death or loss to follow-up
	Origin: non-migrants (ref)														Origin: non-migrants (ref)														Origin: non-migrants (ref)
	Western migrants	0.33***	0.06	0.32***	0.06	0.31***	0.06	0.30***	0.05	0.31***	0.05	0.31***	0.05		Western migrants	0.33***	0.1	0.33***	0.11	0.33***	0.11	0.21**	0.08	0.18**	0.08	0.19**	0.08		Western migrants	0.2	0.16	0.21	0.16	0.23	0.16	-0.15	0.13	-0.19	0.13	-0.2	0.14
	Non-western migrants	0.44***	0.08	0.43***	0.08	0.41***	0.08	0.42***	0.08	0.42***	0.08	0.42***	0.08		Non-western migrants	0.52***	0.15	0.52***	0.16	0.48***	0.16	0.68***	0.14	0.65***	0.15	0.64***	0.15		Non-western migrants	0.57**	0.28	0.61**	0.29	0.61**	0.29	0.22	0.21	0.18	0.22	0.17	0.22
	Age: 50-54 (ref)														Age: 50-54 (ref)														Age: 50-54 (ref)
	55-59	-0.10**	0.04	-0.09**	0.04	-0.10**	0.04	-0.07*	0.04	-0.08**	0.04	-0.08**	0.04		55-59	0.17*	0.09	0.22**	0.09	0.22**	0.09	-0.25***	0.08	-0.21***	0.08	-0.19**	0.08		55-59	0	0.16	0.02	0.17	0.02	0.17	-0.26*	0.15	-0.2	0.15	-0.19	0.15
	60-64	-0.10***	0.04	-0.10**	0.05	-0.11**	0.05	-0.05	0.04	-0.09**	0.04	-0.09**	0.04		60-64	0.1	0.09	0.22**	0.1	0.21**	0.1	-0.07	0.08	0.01	0.08	0.04	0.08		60-64	0.55***	0.17	0.62***	0.18	0.62***	0.18	0.07	0.15	0.2	0.16	0.19	0.16
	65-69	-0.11***	0.04	-0.12*	0.06	-0.12**	0.06	0.04	0.04	-0.03	0.05	-0.02	0.05		65-69	0.25***	0.09	0.42***	0.12	0.43***	0.12	0	0.08	0.12	0.09	0.14	0.09		65-69	0.11	0.16	0.22	0.2	0.22	0.2	-0.14	0.14	0.02	0.16	0.01	0.16
	70-74	0.08	0.05	0.07	0.06	0.05	0.06	0.14***	0.05	0.06	0.06	0.06	0.06		70-74	0.26***	0.09	0.44***	0.12	0.43***	0.12	0.07	0.08	0.19**	0.09	0.20**	0.09		70-74	0.41***	0.16	0.54***	0.2	0.54***	0.21	0.16	0.13	0.32**	0.15	0.30*	0.16
	75-79	0.26***	0.06	0.26***	0.07	0.22***	0.07	0.43***	0.06	0.35***	0.07	0.33***	0.07		75-79	0.52***	0.09	0.70***	0.12	0.65***	0.12	0.23***	0.08	0.35***	0.09	0.33***	0.1		75-79	0.72***	0.15	0.84***	0.2	0.82***	0.2	0.44***	0.13	0.59***	0.16	0.52***	0.16
	80-84	0.60***	0.07	0.59***	0.09	0.53***	0.09	0.78***	0.07	0.71***	0.08	0.65***	0.08		80-84	0.96***	0.11	1.15***	0.13	1.07***	0.14	0.50***	0.09	0.63***	0.1	0.56***	0.11		80-84	0.90***	0.17	1.01***	0.21	0.98***	0.22	0.92***	0.14	1.04***	0.17	0.96***	0.17
	85+	1.01***	0.11	1.02***	0.12	0.92***	0.12	1.33***	0.09	1.27***	0.1	1.15***	0.1		85+	1.58***	0.14	1.80***	0.17	1.65***	0.17	1.22***	0.11	1.35***	0.13	1.20***	0.13		85+	1.36***	0.23	1.44***	0.27	1.37***	0.27	1.47***	0.17	1.56***	0.2	1.45***	0.2
	Country: Austria (ref)														Country: Austria (ref)														Country: Austria (ref)
	Germany	0.33***	0.06	0.36***	0.06	0.38***	0.06	0.38***	0.06	0.40***	0.06	0.42***	0.06		Germany	0.23**	0.1	0.21**	0.1	0.26***	0.1	0.27***	0.09	0.24***	0.09	0.29***	0.09		Germany	0.18	0.17	0.18	0.17	0.17	0.17	0.2	0.16	0.19	0.17	0.2	0.17
	Sweden	-0.24***	0.06	-0.25***	0.06	-0.22***	0.06	-0.22***	0.06	-0.19***	0.06	-0.18***	0.06		Sweden	0.23*	0.12	0.21*	0.12	0.24**	0.12	-0.1	0.1	-0.1	0.11	-0.08	0.11		Sweden	0.39**	0.19	0.34*	0.2	0.32	0.2	-0.19	0.19	-0.18	0.19	-0.19	0.19
	Netherlands	1.26***	0.05	1.26***	0.05	1.27***	0.05	1.23***	0.05	1.21***	0.05	1.23***	0.05		Netherlands	1.22***	0.1	1.20***	0.1	1.22***	0.11	1.17***	0.09	1.15***	0.09	1.15***	0.09		Netherlands	1.29***	0.21	1.26***	0.21	1.23***	0.22	1.18***	0.2	1.19***	0.21	1.17***	0.21
	Spain	-0.17***	0.06	-0.26***	0.07	-0.28***	0.07	-0.16**	0.06	-0.27***	0.07	-0.27***	0.07		Spain	-0.14	0.11	-0.17	0.11	-0.16	0.11	-0.39***	0.09	-0.43***	0.1	-0.39***	0.1		Spain	-0.33**	0.16	-0.32*	0.17	-0.35**	0.17	-0.86***	0.15	-0.83***	0.16	-0.85***	0.16
	Italy	0.01	0.06	-0.06	0.07	-0.1	0.07	0.1	0.06	0	0.06	-0.05	0.06		Italy	-0.08	0.1	-0.1	0.11	-0.14	0.11	-0.20**	0.09	-0.23**	0.09	-0.27***	0.09		Italy	-0.11	0.16	-0.11	0.17	-0.12	0.17	-0.51***	0.15	-0.47***	0.16	-0.52***	0.16
	France	0.15***	0.06	0.11*	0.06	0.11*	0.06	0.08	0.05	0.04	0.05	0.02	0.05		France	0.18*	0.1	0.17	0.11	0.18*	0.11	0	0.09	-0.01	0.09	-0.02	0.09		France	0.02	0.16	0	0.16	0	0.17	-0.1	0.15	-0.07	0.15	-0.11	0.15
	Denmark	-0.50***	0.06	-0.49***	0.07	-0.48***	0.07	-0.57***	0.06	-0.52***	0.06	-0.52***	0.06		Denmark	0	0.13	-0.02	0.13	-0.02	0.13	-0.11	0.11	-0.1	0.11	-0.11	0.11		Denmark	-0.09	0.2	-0.12	0.2	-0.14	0.21	-0.1	0.21	-0.1	0.21	-0.15	0.21
	Switzerland	-0.44***	0.07	-0.43***	0.07	-0.43***	0.07	-0.55***	0.06	-0.55***	0.06	-0.56***	0.06		Switzerland	0	0.14	-0.03	0.14	-0.03	0.15	-0.25*	0.13	-0.26**	0.13	-0.26*	0.13		Switzerland	0.17	0.25	0.17	0.26	0.16	0.26	0.24	0.27	0.27	0.28	0.24	0.27
	Belgium	-0.24***	0.06	-0.25***	0.06	-0.26***	0.06	-0.27***	0.05	-0.27***	0.05	-0.29***	0.05		Belgium	0.04	0.1	0.03	0.11	0.01	0.11	-0.19**	0.09	-0.19**	0.09	-0.22**	0.09		Belgium	0.38**	0.18	0.37**	0.19	0.34*	0.19	-0.04	0.17	0.01	0.17	-0.02	0.17
	Pair of waves: 12 (ref)														Pair of waves: 12 (ref)														Pair of waves: 12 (ref)
	14	-19.24***	0.07	-19.62***	0.07	-18.75***	0.07	-19.20***	0.07	-18.71***	0.07	-19.85***	0.07		14	-18.70***	0.18	-17.83***	0.18	-18.73***	0.18	-17.48***	0.14	-18.62***	0.14	-18.36***	0.14		14	-16.35***	0.28	-17.25***	0.28	-18.00***	0.28	-16.42***	0.27	-16.42***	0.27	-16.39***	0.27
	15	-19.31***	0.12	-19.68***	0.12	-18.79***	0.12	-19.10***	0.11	-18.64***	0.11	-19.76***	0.11		15	-18.36***	0.27	-17.50***	0.27	-18.41***	0.27	-17.00***	0.27	-18.15***	0.27	-17.92***	0.28		15	-15.60***	0.52	-16.46***	0.52	-17.09***	0.54	-16.66***	0.37	-16.60***	0.38	-16.60***	0.37
	16	-19.00***	0.16	-19.42***	0.17	-18.56***	0.17	-19.26***	0.18	-18.78***	0.18	-19.93***	0.18		16	-18.54***	0.33	-17.69***	0.34	-18.60***	0.33	-17.19***	0.33	-18.39***	0.33	-18.13***	0.33		16	-19.79***	0.78	-22.58***	0.77	-26.14***	0.75	-17.09***	0.53	-17.11***	0.54	-17.24***	0.55
	24	0.23***	0.04	0.25***	0.04	0.25***	0.04	0.19***	0.04	0.20***	0.04	0.21***	0.04		24	0.23***	0.08	0.23***	0.08	0.25***	0.08	0.19***	0.07	0.19***	0.07	0.21***	0.07		24	0.74***	0.13	0.73***	0.13	0.76***	0.13	0.44***	0.11	0.44***	0.11	0.45***	0.11
	25	-19.02***	0.07	-19.39***	0.07	-18.52***	0.07	-19.01***	0.07	-18.49***	0.07	-19.63***	0.07		25	-18.33***	0.15	-17.46***	0.15	-18.32***	0.15	-17.18***	0.12	-18.33***	0.12	-18.07***	0.12		25	-16.73***	0.28	-17.60***	0.28	-18.32***	0.28	-16.25***	0.26	-16.22***	0.26	-16.18***	0.26
	26	-19.59***	0.12	-19.95***	0.13	-19.07***	0.13	-18.91***	0.12	-18.41***	0.12	-19.52***	0.12		26	-18.37***	0.3	-17.51***	0.31	-18.31***	0.3	-16.98***	0.22	-18.12***	0.22	-17.82***	0.23		26	-15.95***	0.5	-16.81***	0.51	-17.60***	0.52	-16.51***	0.51	-16.47***	0.5	-16.40***	0.5
	45	-0.31***	0.04	-0.29***	0.04	-0.29***	0.04	-0.34***	0.04	-0.32***	0.04	-0.32***	0.04		45	-0.36***	0.07	-0.36***	0.07	-0.34***	0.07	-0.36***	0.06	-0.36***	0.06	-0.34***	0.07		45	-0.09	0.12	-0.11	0.12	-0.08	0.12	-0.26**	0.11	-0.25**	0.11	-0.23**	0.11
	46	-18.89***	0.06	-19.26***	0.06	-18.39***	0.06	-18.88***	0.06	-18.38***	0.06	-19.51***	0.06		46	-18.41***	0.14	-17.55***	0.14	-18.42***	0.14	-17.09***	0.12	-18.23***	0.12	-17.96***	0.12		46	-16.52***	0.25	-17.39***	0.25	-18.17***	0.25	-16.77***	0.19	-16.74***	0.19	-16.71***	0.19
	56	0.29***	0.04	0.31***	0.04	0.32***	0.04	0.28***	0.03	0.31***	0.03	0.31***	0.03		56	-0.01	0.07	-0.01	0.07	0.02	0.07	0.11*	0.06	0.11*	0.06	0.13**	0.06		56	0.26**	0.11	0.25**	0.11	0.28**	0.12	0.16	0.1	0.15	0.1	0.18*	0.11
	Length of residence: 10+ years (ref)														Length of residence: 10+ years (ref)														Length of residence: 10+ years (ref)
	0-9 years			0.38**	0.17	0.40**	0.17			0.31*	0.16	0.28*	0.17		0-9 years			0.1	0.33	0.09	0.34			0.84**	0.33	0.80**	0.33		0-9 years			-0.74*	0.42	-0.78*	0.42			1.65**	0.74	1.68**	0.74
	Marital status: married (ref)														Marital status: married (ref)														Marital status: married (ref)
	Separated			0.02	0.05	0.01	0.05			-0.01	0.04	-0.02	0.04		Separated			0.16*	0.09	0.14	0.09			-0.08	0.08	-0.09	0.08		Separated			-0.02	0.14	-0.06	0.14			0.01	0.12	0.04	0.12
	Single			0.07	0.06	0.04	0.06			0.04	0.06	0.01	0.06		Single			-0.12	0.1	-0.16	0.1			0.14	0.09	0.1	0.09		Single			-0.02	0.15	-0.03	0.15			0.45***	0.15	0.43***	0.16
	Widowed			-0.1	0.07	-0.11	0.07			-0.11***	0.04	-0.12***	0.04		Widowed			-0.15	0.09	-0.16*	0.09			-0.04	0.06	-0.04	0.06		Widowed			0.17	0.16	0.19	0.15			0.1	0.09	0.11	0.09
	Highest education: secondary education (ref)														Highest education: secondary education (ref)														Highest education: secondary education (ref)
	Primary education or lower			0.06	0.04	0.06	0.04			0.14***	0.04	0.14***	0.04		Primary education or lower			-0.04	0.06	-0.04	0.06			-0.02	0.05	-0.01	0.05		Primary education or lower			0.01	0.1	0.02	0.1			-0.04	0.09	-0.01	0.09
	Higher education			-0.24***	0.03	-0.24***	0.03			-0.25***	0.03	-0.24***	0.03		Higher education			-0.17***	0.06	-0.17***	0.06			-0.12*	0.07	-0.14**	0.07		Higher education			0.11	0.12	0.1	0.12			0.13	0.14	0.12	0.14
	Other			-0.14	0.17	-0.15	0.17			0.14	0.16	0.14	0.17		Other			0.11	0.31	0.14	0.3			-0.19	0.27	-0.22	0.28		Other			0.65	0.51	0.64	0.49			-0.44	0.38	-0.41	0.39
	Current job status: retired (ref)														Current job status: retired (ref)														Current job status: retired (ref)
	Active			0	0.05	-0.01	0.05			-0.05	0.04	-0.06	0.04		Active			0.19**	0.09	0.21**	0.09			0.20**	0.08	0.20**	0.08		Active			0.31	0.19	0.31	0.19			0.42**	0.19	0.44**	0.19
	Unemployed or inactive			0.14**	0.07	0.11	0.07			0.01	0.04	0.01	0.04		Unemployed or inactive			0.12	0.1	0.09	0.1			0.08	0.05	0.07	0.06		Unemployed or inactive			0.07	0.15	0.07	0.15			0.06	0.09	0.07	0.08
	Other			-0.24**	0.11	-0.24**	0.11			-0.19*	0.1	-0.20*	0.1		Other			-0.27	0.23	-0.27	0.23			-0.02	0.17	-0.05	0.17		Other			-0.02	0.5	-0.03	0.5			0.24	0.27	0.2	0.27
	BMI: normal weight (ref)														BMI: normal weight (ref)														BMI: normal weight (ref)
	Underweight					0.79***	0.29					0.13	0.09		Underweight					0.32	0.29					0.26*	0.14		Underweight					0.33	0.31					-0.04	0.2
	Overweight					-0.01	0.03					-0.06**	0.03		Overweight					-0.09	0.06					-0.14***	0.05		Overweight					-0.19**	0.09					-0.09	0.09
	Obese					0.01	0.04					-0.05	0.04		Obese					-0.25***	0.07					-0.27***	0.06		Obese					-0.26**	0.11					-0.39***	0.09
	Ever smoked: no (ref)														Ever smoked: no (ref)														Ever smoked: no (ref)
	Yes					0.08***	0.03					0.08***	0.03		Yes					0.08	0.05					0.07	0.05		Yes					0.02	0.09					-0.01	0.08
	Vigorous activities: more than once a week (ref)														Vigorous activities: more than once a week (ref)														Vigorous activities: more than once a week (ref)
	Once a week					0.04	0.04					0.01	0.04		Once a week					0.02	0.08					0.04	0.08		Once a week					0.01	0.2					-0.14	0.18
	One to three times a month					0.04	0.05					0.08	0.05		One to three times a month					0.09	0.1					0	0.09		One to three times a month					-0.28	0.21					0.15	0.2
	Hardly ever, or never					0.13***	0.03					0.10***	0.03		Hardly ever, or never					0.09	0.06					0.02	0.06		Hardly ever, or never					-0.05	0.12					0.09	0.12
	Moderate activities: more than once a week (ref)														Moderate activities: more than once a week (ref)														Moderate activities: more than once a week (ref)
	Once a week					0.06	0.04					0.11***	0.04		Once a week					0.08	0.07					0.12*	0.06		Once a week					-0.15	0.13					0.22*	0.12
	One to three times a month					0.30***	0.06					0.23***	0.06		One to three times a month					0.32***	0.1					0.05	0.09		One to three times a month					-0.12	0.17					-0.09	0.15
	Hardly ever, or never					0.33***	0.07					0.35***	0.06		Hardly ever, or never					0.36***	0.08					0.33***	0.06		Hardly ever, or never					0.01	0.1					0.05	0.09
	Model 1 controls for age, country, and wave. Model 2 additionally controls for length of residence in the country, marital status, highest level of														Model 1 controls for age, country, and wave. Model 2 additionally controls for length of residence in the country, marital status, highest level of														Model 1 controls for age, country, and wave. Model 2 additionally controls for length of residence in the country, marital status, highest level of
	education, and current job status. Model 3 additionally controls for BMI, having ever smoked, and frequency of engagement in vigorous or														education, and current job status. Model 3 additionally controls for BMI, having ever smoked, and frequency of engagement in vigorous or														education, and current job status. Model 3 additionally controls for BMI, having ever smoked, and frequency of engagement in vigorous or
	moderate activities.														moderate activities.														moderate activities.
	* p < 0.1, ** p < 0.05, *** p < 0.01														* p < 0.1, ** p < 0.05, *** p < 0.01														* p < 0.1, ** p < 0.05, *** p < 0.01

## Sheet: Results_depression
	Effects on the logit scale of experiencing a health transition as compared to remaining non-depressed														Effects on the logit scale of experiencing a health transition as compared to remaining depressed
		Males (N = 46137)						Females (N = 45076)								Males (N = 9612)						Females (N = 20249)
		Model 1		Model 2		Model 3		Model 1		Model 2		Model 3				Model 1		Model 2		Model 3		Model 1		Model 2		Model 3
	Log pseudolikelihood	-36293.1		-36165.7		-36011.2		-39243.9		-39148.8		-38987.3			Log pseudolikelihood	-9953.7		-9873.4		-9787.8		-20628.9		-20523.9		-20395.4
	Pseudo R2	0.06		0.0633		0.0673		0.0605		0.0627		0.0666			Pseudo R2	0.0573		0.0649		0.073		0.057		0.0618		0.0676
		b	SE	b	SE	b	SE	b	SE	b	SE	b	SE			b	SE	b	SE	b	SE	b	SE	b	SE	b	SE
	Effects on the logit scale of transitioning from non-depressed to depressed														Effects on the logit scale of transitioning from depressed to non-depressed
	Origin: non-migrants (ref)														Origin: non-migrants (ref)
	Western migrants	0.18**	0.08	0.19**	0.08	0.17**	0.08	0.14**	0.06	0.16**	0.07	0.15**	0.07		Western migrants	0.12	0.12	0.15	0.12	0.15	0.12	-0.23***	0.07	-0.24***	0.08	-0.24***	0.08
	Non-western migrants	0.09	0.13	0.06	0.13	0.02	0.13	0.02	0.12	0.01	0.12	0	0.12		Non-western migrants	-0.08	0.15	-0.03	0.16	0.01	0.16	-0.40***	0.13	-0.40***	0.13	-0.37***	0.13
	Age: 50-54 (ref)														Age: 50-54 (ref)
	55-59	-0.07	0.06	-0.15**	0.06	-0.16***	0.06	-0.03	0.05	-0.08*	0.05	-0.08*	0.05		55-59	0.02	0.09	0.1	0.09	0.1	0.09	0.03	0.06	0.13**	0.06	0.13**	0.06
	60-64	-0.03	0.06	-0.20***	0.07	-0.21***	0.07	0	0.05	-0.11**	0.05	-0.10*	0.05		60-64	0.17*	0.09	0.36***	0.11	0.37***	0.11	0.05	0.06	0.23***	0.07	0.23***	0.07
	65-69	0.16***	0.06	-0.06	0.08	-0.06	0.08	0.13**	0.05	0	0.06	0.01	0.06		65-69	-0.02	0.09	0.23*	0.13	0.23*	0.13	-0.14**	0.06	0.09	0.08	0.09	0.08
	70-74	0.38***	0.06	0.14*	0.09	0.12	0.09	0.28***	0.05	0.15**	0.06	0.15**	0.06		70-74	-0.20**	0.1	0.07	0.13	0.09	0.13	-0.33***	0.07	-0.08	0.08	-0.07	0.08
	75-79	0.63***	0.07	0.37***	0.09	0.31***	0.09	0.48***	0.06	0.34***	0.07	0.33***	0.07		75-79	-0.42***	0.11	-0.14	0.14	-0.09	0.14	-0.43***	0.07	-0.16*	0.09	-0.13	0.09
	80-84	0.96***	0.09	0.69***	0.11	0.60***	0.11	0.70***	0.08	0.57***	0.09	0.52***	0.09		80-84	-0.57***	0.14	-0.31*	0.16	-0.24	0.17	-0.57***	0.09	-0.29***	0.1	-0.24**	0.11
	85+	1.10***	0.13	0.81***	0.15	0.66***	0.15	0.84***	0.11	0.72***	0.12	0.65***	0.12		85+	-0.71***	0.2	-0.45**	0.23	-0.37	0.23	-0.54***	0.13	-0.27**	0.14	-0.17	0.14
	Country: Austria (ref)														Country: Austria (ref)
	Germany	0.18**	0.09	0.21**	0.09	0.24***	0.09	0.15**	0.07	0.18***	0.07	0.20***	0.07		Germany	-0.19	0.14	-0.24*	0.14	-0.28**	0.14	-0.22**	0.09	-0.31***	0.09	-0.33***	0.09
	Sweden	-0.13	0.09	-0.13	0.09	-0.06	0.09	-0.15**	0.07	-0.11*	0.07	-0.11	0.07		Sweden	0.24	0.15	0.19	0.15	0.12	0.15	-0.15	0.09	-0.22**	0.09	-0.26***	0.09
	Netherlands	-0.19*	0.1	-0.19*	0.1	-0.15	0.1	-0.23***	0.08	-0.27***	0.08	-0.26***	0.08		Netherlands	-0.04	0.17	-0.09	0.17	-0.14	0.17	0.01	0.11	0.02	0.11	-0.01	0.11
	Spain	0.37***	0.08	0.24***	0.08	0.20**	0.09	0.48***	0.06	0.34***	0.07	0.33***	0.07		Spain	0.09	0.13	0.19	0.14	0.19	0.14	-0.38***	0.08	-0.17**	0.09	-0.19**	0.09
	Italy	0.59***	0.08	0.51***	0.08	0.47***	0.08	0.72***	0.06	0.62***	0.06	0.59***	0.06		Italy	-0.42***	0.13	-0.38***	0.13	-0.38***	0.13	-0.63***	0.08	-0.48***	0.08	-0.46***	0.08
	France	0.53***	0.08	0.47***	0.08	0.47***	0.08	0.52***	0.06	0.49***	0.06	0.49***	0.06		France	-0.31**	0.12	-0.32**	0.13	-0.34***	0.13	-0.56***	0.08	-0.53***	0.08	-0.55***	0.08
	Denmark	-0.17*	0.09	-0.14	0.09	-0.1	0.09	-0.33***	0.07	-0.28***	0.07	-0.28***	0.07		Denmark	-0.06	0.15	-0.15	0.15	-0.19	0.15	-0.08	0.1	-0.14	0.1	-0.16	0.1
	Switzerland	-0.24**	0.1	-0.18*	0.1	-0.16	0.1	-0.17**	0.07	-0.15**	0.07	-0.12*	0.07		Switzerland	0.09	0.15	0.01	0.16	-0.04	0.16	0.25**	0.1	0.20*	0.1	0.14	0.1
	Belgium	0.28***	0.08	0.24***	0.08	0.23***	0.08	0.20***	0.06	0.18***	0.06	0.17***	0.06		Belgium	-0.34***	0.12	-0.35***	0.12	-0.37***	0.12	-0.60***	0.08	-0.59***	0.08	-0.59***	0.08
	Pair of waves: 12 (ref)														Pair of waves: 12 (ref)
	14	0.42***	0.14	0.42***	0.14	0.43***	0.14	0.35***	0.12	0.35***	0.12	0.36***	0.12		14	-0.23	0.26	-0.27	0.26	-0.29	0.26	0.05	0.14	0.05	0.15	0.04	0.15
	15	0.55**	0.22	0.57**	0.22	0.60***	0.22	0.32	0.2	0.32	0.2	0.34*	0.2		15	-0.35	0.32	-0.34	0.32	-0.33	0.32	0.06	0.23	0.11	0.23	0.12	0.23
	16	0.98***	0.3	0.98***	0.3	0.95***	0.29	1.16***	0.3	1.17***	0.3	1.22***	0.3		16	0.55	0.71	0.64	0.66	0.64	0.65	0.32	0.42	0.33	0.43	0.36	0.43
	24	0.29***	0.06	0.31***	0.06	0.31***	0.06	0.33***	0.05	0.33***	0.05	0.34***	0.05		24	-0.07	0.09	-0.09	0.09	-0.11	0.09	-0.03	0.06	-0.04	0.06	-0.05	0.06
	25	0.67***	0.12	0.68***	0.12	0.68***	0.12	0.58***	0.1	0.60***	0.1	0.60***	0.1		25	0.23	0.19	0.22	0.19	0.21	0.19	0.02	0.14	0.01	0.14	0.03	0.14
	26	0.82***	0.25	0.79***	0.26	0.82***	0.26	0.91***	0.19	0.91***	0.19	0.96***	0.19		26	0.02	0.38	0.09	0.4	0.07	0.4	0.01	0.25	0.03	0.25	0	0.25
	45	0.08	0.06	0.10*	0.06	0.11*	0.06	0.11**	0.04	0.13***	0.04	0.13***	0.04		45	-0.13*	0.08	-0.17**	0.08	-0.19**	0.08	-0.11**	0.05	-0.14***	0.05	-0.15***	0.05
	46	0.58***	0.13	0.61***	0.13	0.61***	0.13	0.57***	0.11	0.58***	0.11	0.60***	0.11		46	-0.1	0.19	-0.11	0.2	-0.13	0.2	-0.02	0.14	-0.04	0.14	-0.05	0.14
	56	0.06	0.05	0.10*	0.05	0.11**	0.05	0.11***	0.04	0.15***	0.04	0.15***	0.04		56	-0.12	0.07	-0.17**	0.07	-0.19**	0.08	-0.06	0.05	-0.11**	0.05	-0.11**	0.05
	Length of residence: 10+ years (ref)														Length of residence: 10+ years (ref)
	0-9 years			-0.4	0.33	-0.33	0.33			-0.05	0.24	-0.04	0.24		0-9 years			0.4	0.34	0.42	0.33			0.4	0.26	0.43	0.27
	Marital status: married (ref)														Marital status: married (ref)
	Separated			0.11	0.07	0.09	0.07			0.05	0.05	0.02	0.05		Separated			-0.07	0.09	-0.06	0.09			-0.16**	0.06	-0.14**	0.06
	Single			0.07	0.07	0.04	0.07			0.02	0.07	-0.02	0.07		Single			-0.34***	0.11	-0.33***	0.11			-0.03	0.08	-0.03	0.08
	Widowed			0.11	0.08	0.09	0.08			-0.10**	0.05	-0.11**	0.05		Widowed			0.09	0.12	0.11	0.12			0.04	0.05	0.04	0.05
	Highest education: secondary education (ref)														Highest education: secondary education (ref)
	Primary education or lower			0.20***	0.05	0.18***	0.05			0.17***	0.04	0.13***	0.04		Primary education or lower			-0.19***	0.07	-0.17**	0.07			-0.31***	0.05	-0.27***	0.05
	Higher education			-0.15***	0.05	-0.12***	0.05			-0.10***	0.04	-0.07*	0.04		Higher education			0.1	0.07	0.08	0.07			0.13**	0.05	0.11**	0.05
	Other			0.31	0.2	0.32	0.2			-0.14	0.21	-0.12	0.21		Other			-0.71**	0.3	-0.74**	0.31			0.06	0.22	0.07	0.22
	Current job status: retired (ref)														Current job status: retired (ref)
	Active			-0.27***	0.06	-0.25***	0.06			-0.15***	0.05	-0.12**	0.05		Active			0.46***	0.1	0.43***	0.1			0.29***	0.06	0.25***	0.06
	Unemployed or inactive			0.38***	0.08	0.32***	0.08			0.13***	0.04	0.13***	0.04		Unemployed or inactive			-0.15	0.11	-0.1	0.11			-0.13**	0.05	-0.12**	0.05
	Other			0.19	0.18	0.19	0.18			0.12	0.12	0.13	0.12		Other			-0.14	0.27	-0.14	0.27			0.03	0.16	0.02	0.16
	BMI: normal weight (ref)														BMI: normal weight (ref)
	Underweight					0.47	0.33					0.30***	0.11		Underweight					-0.42	0.38					-0.19	0.13
	Overweight					0.08**	0.04					0.11***	0.03		Overweight					0.06	0.06					-0.07	0.04
	Obese					0.23***	0.05					0.31***	0.04		Obese					-0.09	0.08					-0.23***	0.05
	Ever smoked: no (ref)														Ever smoked: no (ref)
	Yes					0.06	0.04					0.15***	0.03		Yes					-0.06	0.06					-0.05	0.04
	Vigorous activities: more than once a week (ref)														Vigorous activities: more than once a week (ref)
	Once a week					-0.1	0.06					-0.01	0.05		Once a week					-0.03	0.1					-0.06	0.06
	One to three times a month					0.02	0.07					0.11**	0.06		One to three times a month					0.03	0.12					-0.01	0.07
	Hardly ever, or never					0.22***	0.04					0.13***	0.04		Hardly ever, or never					-0.16**	0.07					-0.10**	0.05
	Moderate activities: more than once a week (ref)														Moderate activities: more than once a week (ref)
	Once a week					0.13**	0.05					0.05	0.05		Once a week					-0.09	0.08					0	0.06
	One to three times a month					0.31***	0.08					0.11	0.07		One to three times a month					-0.1	0.12					-0.31***	0.08
	Hardly ever, or never					0.45***	0.07					0.41***	0.06		Hardly ever, or never					-0.25***	0.09					-0.34***	0.06
	Effects on the logit scale of transitioning from non-depressed to death or loss to follow-up														Effects on the logit scale of transitioning from depressed to death or loss to follow-up
	Origin: non-migrants (ref)														Origin: non-migrants (ref)
	Western migrants	0.32***	0.05	0.30***	0.05	0.30***	0.05	0.31***	0.05	0.30***	0.05	0.30***	0.05		Western migrants	0.38***	0.12	0.36***	0.12	0.35***	0.12	0.12	0.07	0.1	0.08	0.1	0.08
	Non-western migrants	0.48***	0.07	0.47***	0.07	0.44***	0.08	0.36***	0.09	0.35***	0.09	0.34***	0.09		Non-western migrants	0.37**	0.15	0.36**	0.15	0.31**	0.15	0.42***	0.11	0.40***	0.11	0.38***	0.12
	Age: 50-54 (ref)														Age: 50-54 (ref)
	55-59	-0.08**	0.04	-0.08**	0.04	-0.09**	0.04	-0.11***	0.04	-0.12***	0.04	-0.11***	0.04		55-59	0.01	0.1	0.01	0.1	0.01	0.1	-0.1	0.06	-0.08	0.07	-0.08	0.07
	60-64	-0.11***	0.04	-0.10**	0.04	-0.11**	0.04	-0.06	0.04	-0.07*	0.04	-0.06	0.04		60-64	0.27***	0.1	0.28**	0.11	0.27**	0.11	0.03	0.07	0.08	0.07	0.09	0.07
	65-69	-0.05	0.04	-0.04	0.05	-0.05	0.05	0.01	0.04	0	0.05	0.01	0.05		65-69	0.19*	0.1	0.22*	0.13	0.22	0.13	0.01	0.07	0.07	0.08	0.08	0.08
	70-74	0.14***	0.04	0.15***	0.06	0.12**	0.06	0.10**	0.04	0.08	0.05	0.08	0.05		70-74	0.33***	0.1	0.37***	0.13	0.34**	0.14	0.29***	0.07	0.35***	0.08	0.33***	0.08
	75-79	0.41***	0.05	0.42***	0.06	0.36***	0.06	0.37***	0.05	0.36***	0.06	0.33***	0.06		75-79	0.62***	0.1	0.66***	0.14	0.59***	0.14	0.46***	0.07	0.51***	0.08	0.44***	0.09
	80-84	0.73***	0.06	0.74***	0.07	0.64***	0.07	0.83***	0.06	0.83***	0.07	0.75***	0.07		80-84	0.93***	0.11	0.97***	0.15	0.85***	0.15	0.85***	0.07	0.89***	0.09	0.77***	0.09
	85+	1.26***	0.09	1.29***	0.1	1.13***	0.1	1.33***	0.08	1.35***	0.09	1.21***	0.09		85+	1.29***	0.15	1.33***	0.18	1.16***	0.19	1.53***	0.09	1.57***	0.11	1.37***	0.11
	Country: Austria (ref)														Country: Austria (ref)
	Germany	0.26***	0.05	0.27***	0.05	0.29***	0.05	0.37***	0.05	0.38***	0.05	0.40***	0.05		Germany	-0.08	0.13	-0.08	0.13	-0.04	0.13	0.11	0.09	0.1	0.09	0.12	0.09
	Sweden	-0.27***	0.05	-0.29***	0.05	-0.26***	0.06	-0.27***	0.05	-0.26***	0.06	-0.25***	0.06		Sweden	-0.01	0.15	-0.02	0.15	0.05	0.15	-0.21**	0.1	-0.20**	0.1	-0.16*	0.1
	Netherlands	1.17***	0.05	1.16***	0.05	1.17***	0.05	1.17***	0.04	1.14***	0.05	1.15***	0.05		Netherlands	0.96***	0.14	0.95***	0.15	1.00***	0.15	1.15***	0.1	1.14***	0.1	1.15***	0.1
	Spain	-0.12**	0.05	-0.21***	0.06	-0.23***	0.06	-0.10*	0.06	-0.21***	0.06	-0.21***	0.06		Spain	-0.31**	0.13	-0.35***	0.13	-0.34**	0.13	-0.49***	0.08	-0.51***	0.09	-0.50***	0.09
	Italy	-0.04	0.06	-0.11**	0.06	-0.16***	0.06	0.14**	0.06	0.05	0.06	0	0.06		Italy	-0.46***	0.12	-0.49***	0.13	-0.52***	0.13	-0.39***	0.08	-0.40***	0.09	-0.45***	0.09
	France	0.17***	0.05	0.13**	0.05	0.12**	0.05	0.14***	0.05	0.11**	0.05	0.09	0.05		France	-0.26**	0.12	-0.28**	0.12	-0.24**	0.12	-0.24***	0.08	-0.24***	0.08	-0.26***	0.08
	Denmark	-0.44***	0.06	-0.43***	0.06	-0.42***	0.06	-0.52***	0.06	-0.49***	0.06	-0.49***	0.06		Denmark	-0.41***	0.15	-0.42***	0.15	-0.39**	0.16	-0.31***	0.11	-0.29***	0.11	-0.29***	0.11
	Switzerland	-0.44***	0.06	-0.43***	0.06	-0.43***	0.06	-0.48***	0.06	-0.49***	0.06	-0.50***	0.06		Switzerland	-0.39**	0.15	-0.42***	0.16	-0.37**	0.16	-0.39***	0.12	-0.38***	0.12	-0.36***	0.12
	Belgium	-0.19***	0.05	-0.21***	0.05	-0.22***	0.05	-0.21***	0.05	-0.22***	0.05	-0.23***	0.05		Belgium	-0.43***	0.12	-0.45***	0.12	-0.45***	0.12	-0.47***	0.08	-0.46***	0.08	-0.48***	0.08
	Pair of waves: 12 (ref)														Pair of waves: 12 (ref)
	14	-19.04***	0.07	-19.29***	0.07	-19.91***	0.07	-19.83***	0.07	-19.84***	0.07	-19.84***	0.07		14	-18.34***	0.2	-18.34***	0.2	-18.27***	0.2	-18.65***	0.11	-18.65***	0.11	-18.40***	0.11
	15	-18.92***	0.11	-19.19***	0.11	-19.80***	0.11	-19.63***	0.11	-19.66***	0.11	-19.65***	0.11		15	-18.15***	0.23	-18.16***	0.23	-18.17***	0.23	-18.41***	0.16	-18.40***	0.16	-18.15***	0.16
	16	-18.74***	0.15	-19.02***	0.15	-19.67***	0.15	-19.81***	0.2	-19.81***	0.2	-19.80***	0.2		16	-17.48***	0.56	-17.47***	0.56	-17.53***	0.59	-18.16***	0.3	-18.18***	0.3	-18.01***	0.3
	24	0.25***	0.04	0.26***	0.04	0.27***	0.04	0.27***	0.04	0.28***	0.04	0.28***	0.04		24	0.37***	0.09	0.37***	0.09	0.41***	0.09	0.29***	0.06	0.29***	0.06	0.31***	0.06
	25	-18.81***	0.06	-19.06***	0.06	-19.69***	0.06	-19.55***	0.06	-19.54***	0.06	-19.53***	0.06		25	-17.82***	0.15	-17.82***	0.15	-17.78***	0.16	-18.61***	0.11	-18.61***	0.11	-18.36***	0.11
	26	-18.61***	0.11	-18.87***	0.12	-19.47***	0.12	-19.53***	0.12	-19.53***	0.12	-19.51***	0.12		26	-17.78***	0.28	-17.77***	0.28	-17.74***	0.3	-18.44***	0.19	-18.44***	0.19	-18.14***	0.18
	45	-0.28***	0.04	-0.27***	0.04	-0.26***	0.04	-0.32***	0.04	-0.30***	0.04	-0.30***	0.04		45	-0.33***	0.08	-0.33***	0.08	-0.28***	0.08	-0.18***	0.06	-0.17***	0.06	-0.15***	0.06
	46	-18.70***	0.06	-18.94***	0.06	-19.56***	0.06	-19.43***	0.06	-19.43***	0.06	-19.42***	0.06		46	-17.90***	0.15	-17.91***	0.15	-17.90***	0.16	-18.53***	0.1	-18.53***	0.1	-18.27***	0.1
	56	0.28***	0.03	0.30***	0.03	0.31***	0.03	0.35***	0.03	0.38***	0.03	0.38***	0.03		56	0.19***	0.08	0.19**	0.08	0.24***	0.08	0.33***	0.05	0.34***	0.05	0.36***	0.05
	Length of residence: 10+ years (ref)														Length of residence: 10+ years (ref)
	0-9 years			0.32*	0.16	0.35**	0.16			0.50***	0.17	0.48***	0.17		0-9 years			0.29	0.38	0.26	0.39			0.56**	0.27	0.53*	0.28
	Marital status: married (ref)														Marital status: married (ref)
	Separated			0.04	0.04	0.02	0.04			-0.07*	0.04	-0.09**	0.04		Separated			0.03	0.09	-0.01	0.09			-0.05	0.06	-0.06	0.06
	Single			0.02	0.05	-0.01	0.05			0.04	0.05	0.01	0.05		Single			-0.13	0.1	-0.15	0.11			0.15*	0.08	0.12	0.08
	Widowed			-0.11**	0.06	-0.12**	0.06			-0.12***	0.04	-0.13***	0.04		Widowed			-0.04	0.11	-0.05	0.11			0.03	0.05	0.03	0.05
	Highest education: secondary education (ref)														Highest education: secondary education (ref)
	Primary education or lower			0.07**	0.03	0.06*	0.03			0.08**	0.03	0.08**	0.03		Primary education or lower			0.05	0.07	0.04	0.07			-0.03	0.05	-0.02	0.05
	Higher education			-0.23***	0.03	-0.23***	0.03			-0.22***	0.03	-0.22***	0.03		Higher education			0.04	0.08	0.05	0.08			-0.10*	0.06	-0.10*	0.06
	Other			0.16	0.15	0.17	0.15			0.06	0.15	0.05	0.15		Other			-0.3	0.31	-0.27	0.32			0	0.26	-0.02	0.27
	Current job status: retired (ref)														Current job status: retired (ref)
	Active			0.02	0.04	0.03	0.04			0.01	0.04	0.01	0.04		Active			0.01	0.11	0.05	0.11			0.11	0.07	0.12*	0.07
	Unemployed or inactive			0.10*	0.06	0.05	0.06			0.06	0.04	0.05	0.04		Unemployed or inactive			0.15	0.11	0.09	0.11			0.05	0.05	0.04	0.05
	Other			-0.16	0.1	-0.16*	0.1			-0.13	0.1	-0.15	0.1		Other			-0.35	0.28	-0.33	0.28			0.18	0.14	0.13	0.15
	BMI: normal weight (ref)														BMI: normal weight (ref)
	Underweight					0.53**	0.22					0.28***	0.09		Underweight					0.54**	0.26					0.1	0.12
	Overweight					-0.04	0.03					-0.10***	0.03		Overweight					-0.09	0.06					-0.12***	0.04
	Obese					-0.09**	0.04					-0.12***	0.04		Obese					-0.24***	0.08					-0.27***	0.05
	Ever smoked: no (ref)														Ever smoked: no (ref)
	Yes					0.08***	0.02					0.07***	0.03		Yes					0.1	0.06					0.04	0.04
	Vigorous activities: more than once a week (ref)														Vigorous activities: more than once a week (ref)
	Once a week					0.02	0.04					0	0.04		Once a week					-0.1	0.11					0	0.07
	One to three times a month					0.03	0.04					0.12**	0.05		One to three times a month					-0.08	0.12					-0.06	0.08
	Hardly ever, or never					0.16***	0.03					0.09***	0.03		Hardly ever, or never					0.07	0.07					0.09*	0.05
	Moderate activities: more than once a week (ref)														Moderate activities: more than once a week (ref)
	Once a week					0.08**	0.04					0.11***	0.04		Once a week					0.08	0.08					0.14**	0.06
	One to three times a month					0.29***	0.05					0.14**	0.06		One to three times a month					0.34***	0.12					0.03	0.08
	Hardly ever, or never					0.41***	0.05					0.41***	0.05		Hardly ever, or never					0.38***	0.08					0.32***	0.05
	Model 1 controls for age, country, and wave. Model 2 additionally controls for length of residence in the country, marital status, highest level of														Model 1 controls for age, country, and wave. Model 2 additionally controls for length of residence in the country, marital status, highest level of
	education, and current job status. Model 3 additionally controls for BMI, having ever smoked, and frequency of engagement in vigorous or														education, and current job status. Model 3 additionally controls for BMI, having ever smoked, and frequency of engagement in vigorous or
	moderate activities.														moderate activities.
	* p < 0.1, ** p < 0.05, *** p < 0.01														* p < 0.1, ** p < 0.05, *** p < 0.01

## Sheet: Results_diabetes
	Effects on the logit scale of experiencing a health transition as compared to remaining non-diabetic
		Males (N = 50001)						Females (N = 60094)
		Model 1		Model 2		Model 3		Model 1		Model 2		Model 3
	Log pseudolikelihood	-33247		-33168.7		-32818.6		-37308.1		-37213.3		-36874
	Pseudo R2	0.0646		0.0668		0.0766		0.0726		0.0749		0.0834
		b	SE	b	SE	b	SE	b	SE	b	SE	b	SE
	Effects on the logit scale of transitioning from non-diabetic to diabetic
	Origin: non-migrants (ref)
	Western migrants	0.07	0.12	0.12	0.12	0.1	0.12	0.22**	0.11	0.27**	0.12	0.25**	0.12
	Non-western migrants	0.52***	0.16	0.56***	0.16	0.56***	0.17	0.46**	0.18	0.51***	0.18	0.43**	0.19
	Age: 50-54 (ref)
	55-59	0.21**	0.09	0.18*	0.09	0.15	0.09	0.45***	0.1	0.35***	0.1	0.33***	0.1
	60-64	0.36***	0.09	0.31***	0.11	0.30***	0.11	0.58***	0.1	0.36***	0.11	0.35***	0.11
	65-69	0.46***	0.09	0.43***	0.13	0.43***	0.13	0.82***	0.1	0.52***	0.12	0.51***	0.12
	70-74	0.43***	0.1	0.39***	0.13	0.41***	0.13	0.84***	0.1	0.49***	0.13	0.47***	0.13
	75-79	0.67***	0.11	0.62***	0.14	0.62***	0.14	1.04***	0.11	0.64***	0.13	0.63***	0.14
	80-84	0.64***	0.13	0.59***	0.16	0.66***	0.17	0.99***	0.13	0.56***	0.16	0.58***	0.16
	85+	0.46**	0.22	0.41*	0.24	0.43*	0.24	0.92***	0.17	0.46**	0.2	0.45**	0.21
	Country: Austria (ref)
	Germany	-0.1	0.12	-0.08	0.12	-0.05	0.12	-0.28**	0.13	-0.19	0.13	-0.21	0.13
	Sweden	-0.51***	0.12	-0.53***	0.13	-0.37***	0.13	-0.61***	0.13	-0.50***	0.13	-0.42***	0.13
	Netherlands	-0.15	0.13	-0.16	0.13	-0.06	0.13	-0.29**	0.14	-0.30**	0.14	-0.25*	0.14
	Spain	0.43***	0.1	0.31***	0.11	0.26**	0.11	0.63***	0.1	0.45***	0.1	0.42***	0.11
	Italy	0.11	0.11	0.02	0.11	0.02	0.11	0.06	0.11	-0.12	0.11	-0.1	0.11
	France	-0.19*	0.11	-0.26**	0.12	-0.22*	0.12	-0.44***	0.11	-0.50***	0.12	-0.42***	0.12
	Denmark	-0.77***	0.14	-0.76***	0.14	-0.67***	0.14	-0.78***	0.15	-0.66***	0.15	-0.57***	0.15
	Switzerland	-0.53***	0.14	-0.50***	0.14	-0.41***	0.14	-1.00***	0.16	-0.94***	0.16	-0.78***	0.16
	Belgium	-0.38***	0.11	-0.41***	0.11	-0.44***	0.12	-0.42***	0.11	-0.42***	0.11	-0.42***	0.11
	Pair of waves: 12 (ref)
	14	0.79***	0.17	0.80***	0.17	0.80***	0.18	0.55***	0.19	0.56***	0.19	0.61***	0.19
	15	1.22***	0.25	1.24***	0.25	1.36***	0.25	1.18***	0.25	1.18***	0.25	1.28***	0.26
	16	0.61	0.47	0.61	0.48	0.67	0.51	1.08***	0.41	1.11***	0.41	1.41***	0.42
	24	0.41***	0.09	0.42***	0.09	0.44***	0.09	0.42***	0.09	0.43***	0.09	0.45***	0.09
	25	0.53***	0.18	0.55***	0.18	0.56***	0.18	0.60***	0.18	0.65***	0.18	0.69***	0.19
	26	1.56***	0.26	1.54***	0.26	1.58***	0.27	1.02***	0.28	1.03***	0.28	1.13***	0.29
	45	0.04	0.08	0.06	0.08	0.05	0.08	-0.01	0.08	0.04	0.08	0.04	0.09
	46	0.45**	0.19	0.47**	0.19	0.44**	0.19	0.45**	0.19	0.49***	0.19	0.51***	0.19
	56	0.07	0.08	0.1	0.08	0.11	0.08	-0.1	0.08	-0.02	0.08	-0.01	0.08
	Length of residence: 10+ years (ref)
	0-9 years			-0.96*	0.51	-0.75	0.52			-0.45	0.47	-0.41	0.49
	Marital status: married (ref)
	Separated			0.11	0.1	0.12	0.1			-0.11	0.11	-0.15	0.11
	Single			0.21**	0.1	0.23**	0.11			0.18	0.12	0.19	0.12
	Widowed			-0.03	0.12	-0.08	0.13			0.13	0.08	0.1	0.08
	Highest education: secondary education (ref)
	Primary education or lower			0.13*	0.07	0.06	0.07			0.22***	0.07	0.07	0.07
	Higher education			-0.25***	0.07	-0.15**	0.07			-0.41***	0.09	-0.28***	0.09
	Other			-0.19	0.37	-0.12	0.38			0.23	0.36	0.28	0.37
	Current job status: retired (ref)
	Active			-0.07	0.1	-0.02	0.1			-0.35***	0.11	-0.26**	0.11
	Unemployed or inactive			0.36***	0.12	0.29**	0.12			0.1	0.07	0.08	0.07
	Other			0.33	0.24	0.34	0.24			-0.26	0.25	-0.19	0.25
	BMI: normal weight (ref)
	Underweight					-1.16	1					0.26	0.26
	Overweight					0.64***	0.07					0.72***	0.07
	Obese					1.39***	0.08					1.42***	0.08
	Ever smoked: no (ref)
	Yes					0.17***	0.06					0.05	0.06
	Vigorous activities: more than once a week (ref)
	Once a week					-0.11	0.09					0.07	0.1
	One to three times a month					0.21**	0.1					0.02	0.12
	Hardly ever, or never					0.26***	0.07					0.19***	0.07
	Moderate activities: more than once a week (ref)
	Once a week					0.21***	0.08					0.09	0.09
	One to three times a month					0.21*	0.11					0.1	0.12
	Hardly ever, or never					0.38***	0.09					0.42***	0.08
	Effects on the logit scale of transitioning from non-diabetic to death or loss to follow-up
	Origin: non-migrants (ref)
	Western migrants	0.33***	0.05	0.33***	0.05	0.32***	0.05	0.25***	0.04	0.24***	0.04	0.24***	0.04
	Non-western migrants	0.43***	0.07	0.43***	0.07	0.39***	0.07	0.45***	0.07	0.42***	0.07	0.41***	0.07
	Age: 50-54 (ref)
	55-59	-0.05	0.04	-0.05	0.04	-0.05	0.04	-0.10***	0.03	-0.10***	0.03	-0.10***	0.03
	60-64	-0.05	0.04	-0.04	0.04	-0.05	0.04	-0.04	0.03	-0.05	0.04	-0.04	0.04
	65-69	-0.08**	0.04	-0.05	0.05	-0.06	0.05	0.01	0.04	-0.01	0.04	0	0.04
	70-74	0.09**	0.04	0.11**	0.05	0.08	0.05	0.11***	0.04	0.09*	0.05	0.08*	0.05
	75-79	0.34***	0.04	0.36***	0.06	0.30***	0.06	0.30***	0.04	0.28***	0.05	0.24***	0.05
	80-84	0.66***	0.05	0.69***	0.06	0.58***	0.07	0.66***	0.05	0.64***	0.06	0.54***	0.06
	85+	1.15***	0.07	1.18***	0.08	0.99***	0.08	1.19***	0.06	1.17***	0.06	1.02***	0.07
	Country: Austria (ref)
	Germany	0.32***	0.05	0.33***	0.05	0.36***	0.05	0.35***	0.05	0.36***	0.05	0.38***	0.05
	Sweden	-0.15***	0.05	-0.16***	0.05	-0.11**	0.05	-0.20***	0.05	-0.18***	0.05	-0.16***	0.05
	Netherlands	1.24***	0.05	1.25***	0.05	1.26***	0.05	1.21***	0.04	1.19***	0.04	1.21***	0.04
	Spain	-0.20***	0.05	-0.28***	0.05	-0.29***	0.06	-0.33***	0.05	-0.40***	0.05	-0.40***	0.05
	Italy	-0.04	0.05	-0.10*	0.05	-0.14***	0.05	-0.08	0.05	-0.13***	0.05	-0.19***	0.05
	France	0.15***	0.05	0.12**	0.05	0.11**	0.05	0.05	0.04	0.03	0.04	0.01	0.04
	Denmark	-0.39***	0.06	-0.38***	0.06	-0.36***	0.06	-0.42***	0.05	-0.39***	0.05	-0.38***	0.05
	Switzerland	-0.33***	0.06	-0.33***	0.06	-0.31***	0.06	-0.46***	0.05	-0.46***	0.05	-0.46***	0.05
	Belgium	-0.12**	0.05	-0.14***	0.05	-0.15***	0.05	-0.21***	0.04	-0.21***	0.04	-0.23***	0.04
	Pair of waves: 12 (ref)
	14	-19.69***	0.06	-19.68***	0.06	-19.32***	0.06	-18.98***	0.06	-18.98***	0.06	-20.12***	0.06
	15	-19.78***	0.1	-19.78***	0.1	-19.41***	0.1	-19.05***	0.09	-19.08***	0.09	-20.22***	0.09
	16	-19.22***	0.13	-19.23***	0.13	-18.89***	0.13	-19.04***	0.13	-19.06***	0.14	-20.19***	0.14
	24	0.27***	0.03	0.27***	0.03	0.29***	0.03	0.25***	0.03	0.25***	0.03	0.26***	0.03
	25	-19.43***	0.05	-19.43***	0.05	-19.05***	0.05	-18.74***	0.05	-18.74***	0.05	-19.88***	0.05
	26	-20.35***	0.1	-20.36***	0.1	-19.90***	0.11	-18.81***	0.09	-18.81***	0.09	-19.93***	0.09
	45	-0.25***	0.03	-0.24***	0.03	-0.22***	0.03	-0.28***	0.03	-0.27***	0.03	-0.26***	0.03
	46	-19.32***	0.05	-19.31***	0.05	-18.95***	0.05	-18.65***	0.05	-18.65***	0.05	-19.79***	0.05
	56	0.25***	0.03	0.26***	0.03	0.28***	0.03	0.31***	0.03	0.33***	0.03	0.34***	0.03
	Length of residence: 10+ years (ref)
	0-9 years			0.19	0.15	0.23	0.15			0.47***	0.14	0.44***	0.14
	Marital status: married (ref)
	Separated			0.09**	0.04	0.07*	0.04			-0.03	0.04	-0.05	0.04
	Single			0.04	0.05	0.01	0.05			0.06	0.05	0.04	0.05
	Widowed			-0.07	0.05	-0.09*	0.05			-0.05*	0.03	-0.06*	0.03
	Highest education: secondary education (ref)
	Primary education or lower			0.05	0.03	0.03	0.03			0.04	0.03	0.04	0.03
	Higher education			-0.19***	0.03	-0.18***	0.03			-0.20***	0.03	-0.20***	0.03
	Other			-0.06	0.13	-0.06	0.13			0.09	0.13	0.07	0.14
	Current job status: retired (ref)
	Active			0.02	0.04	0.03	0.04			0	0.04	0	0.04
	Unemployed or inactive			0.16***	0.05	0.09*	0.05			0.04	0.03	0.03	0.03
	Other			-0.18*	0.1	-0.18*	0.1			-0.09	0.08	-0.11	0.08
	BMI: normal weight (ref)
	Underweight					0.65***	0.16					0.22***	0.07
	Overweight					-0.03	0.02					-0.11***	0.02
	Obese					-0.03	0.03					-0.11***	0.03
	Ever smoked: no (ref)
	Yes					0.10***	0.02					0.06***	0.02
	Vigorous activities: more than once a week (ref)
	Once a week					0.02	0.03					0.02	0.03
	One to three times a month					0.05	0.04					0.05	0.04
	Hardly ever, or never					0.15***	0.03					0.09***	0.03
	Moderate activities: more than once a week (ref)
	Once a week					0.07**	0.03					0.11***	0.03
	One to three times a month					0.25***	0.05					0.15***	0.05
	Hardly ever, or never					0.42***	0.04					0.35***	0.04
	Model 1 controls for age, country, and wave. Model 2 additionally controls for length of residence in the country, marital status, highest level of
	education, and current job status. Model 3 additionally controls for BMI, having ever smoked, and frequency of engagement in vigorous or moderate activities.
	* p < 0.1, ** p < 0.05, *** p < 0.01
